# Supplementary material for: Nicotinamide Prevents Apolipoprotein B-Containing Lipoprotein Oxidation, Inflammation and Atherosclerosis in Apolipoprotein E-Deficient Mice
Source: Antioxidants (Basel). 2020 Nov 21;9(11):1162. doi: 10.3390/antiox9111162 (PMC7700561; doi:10.3390/antiox9111162)
Supplement: Supplementary file 1 [file antioxidants-09-01162-s001.zip]

Archive with 8 entries (8 files):
- 20201030_SUPPL_FIGURE_04.tif
- 20201030_SUPPL_FIGURE_05.tif
- 20201030_Supplementary_Figure_legends.doc
- 20201030_Supplementary_Tables.doc
- 20201030_SUPPL_FIGURE_01.tif
- 20201030_SUPPL_FIGURE_02.tif
- 20201030_SUPPL_FIGURE_03.tif
- antioxidants-1002260-R1-b_suppl._methods.doc
